# Supplementary material for: Antimicrobial Efficacy of Five Wound Irrigation Solutions in the Biofilm Microenvironment In Vitro and Ex Vivo
Source: Antibiotics (Basel). 2025 Jan 3;14(1):25. doi: 10.3390/antibiotics14010025 (PMC11762658; doi:10.3390/antibiotics14010025)
Supplement: Supplementary file 1 [file antibiotics-14-00025-s001.zip]

Archive with 1 entries (1 files):
- antibiotics-3355011-supplementary.pdf
